# Supplementary material for: A Rare Case Report of Successful Laparoscopy-Guided Reduction of Non-Puerperal Uterine Inversion
Source: Medicina (Kaunas). 2023 Apr 19;59(4):793. doi: 10.3390/medicina59040793 (PMC10146563; doi:10.3390/medicina59040793)
Supplement: Supplementary file 1 [file medicina-59-00793-s001.zip]

Archive with 1 entries (1 files):
- Uterine_Inversion_v1.0.mp4
